# Supplementary material for: Unveiling the clinical profiles of critically ill COVID-19 patients: insights from Ezhou during the early spread
Source: PeerJ. 2025 Nov 20;13:e20318. doi: 10.7717/peerj.20318 (PMC12640636; doi:10.7717/peerj.20318)
Supplement: Supplemental Information 1 [file peerj-13-20318-s001.xlsx]

## Sheet: Sheet1
Gender	Age	Outcome	Close contact	Chronic disease	Cardiovascular disease	Chronic respiratory	Cerebrovascular disease	Diabetes	Malignancy	Dementia	Smoker	Fever	Cough	Dyspnea	Myalgia or fatigue	Arthralgia	Chest pain	Headache	Vomiting	Diarrhea	ARDS	MODS	Acute kidney injury	Acute cardiac injury	Acute liver injury	Hyperglycemia	Gastrointestinal hemorrhage	Pneumothorax	HAP	Bacteremia	Urinary tract infection	High-flow nasal cannula	Invasive	Non-invasive	Prone position	ECMO	CRRT	Vasoactive medications	Antiviral therapy	Antibiotic therapy	Use of corticosteroid	Use of immunoglobulin	Chinese medicine medications	Use of Vitamin C	Enteral nutrition	Duration from onset to imaging diagnosis (days)	Duration from onset to ICU (days)	Heart rate (beats / min)	Systolic blood pressure (mmHg)
1	74	0	1	1	0	0	0	0	0	0	1	1	1	1	1	0	0	0	0	0	1	0	1	1	1	1	0	0	1	0	0	1	1	1	0	0	0	0	1	1	1	1	1	1	1	4.68957	7	103	96.8662
0	71	0	1	1	0	0	0	0	0	0	1	1	1	1	1	0	0	0	0	0	1	0	1	1	1	1	0	0	1	0	0	1	0	1	0	0	0	0	1	1	1	1	1	1	1	10.6711	5.79746	138	127.256
1	74	0	1	1	0	0	0	0	0	0	0	1	1	1	1	0	0	0	0	0	1	0	0	0	0	1	0	0	0	0	0	1	0	1	0	0	0	0	1	1	1	1	1	1	1	10.388	5.09067	91	119.978
0	71	0	1	0	0	0	0	0	0	0	0	1	1	1	0	0	0	0	0	0	0	0	0	0	0	0	0	0	0	0	0	0	0	1	0	0	0	0	1	1	1	1	1	1	1	5.26381	9	94	141.135
0	74	0	1	0	0	0	0	0	0	0	0	1	1	0	0	0	0	0	0	0	0	0	0	0	0	0	0	0	0	0	0	0	0	1	0	0	0	0	1	1	1	1	1	1	1	8.37046	12.7312	77	92.0604
1	70	0	1	0	0	0	0	0	0	0	0	1	1	0	0	0	0	0	0	0	0	0	0	0	0	0	0	0	0	0	0	0	0	1	0	0	0	0	1	1	1	1	1	1	1	4.86507	11.2165	145	150
0	78	0	1	0	0	0	0	0	0	0	0	1	1	0	0	0	0	0	0	0	0	0	0	0	0	0	0	0	0	0	0	0	0	1	0	0	0	0	1	1	1	1	1	1	1	5.14156	9.8296	109	50
1	74	0	1	0	0	0	0	0	0	0	0	1	1	0	0	0	0	0	0	0	0	0	0	0	0	0	0	0	0	0	0	0	0	1	0	0	0	0	1	1	1	1	1	1	1	4	9	86	114.859
1	71	0	1	0	0	0	0	0	0	0	0	1	1	0	0	0	0	0	0	0	0	0	0	0	0	0	0	0	0	0	0	0	0	1	0	0	0	0	1	1	1	1	1	1	1	4.82866	11.8151	68	143.466
0	76	0	1	0	0	0	0	0	0	0	0	1	1	0	0	0	0	0	0	0	0	0	0	0	0	0	0	0	0	0	0	0	0	1	0	0	0	0	1	1	1	1	1	1	1	6.16351	12.3981	97	110
0	72	0	1	0	0	0	0	0	0	0	0	1	1	0	0	0	0	0	0	0	0	0	0	0	0	0	0	0	0	0	0	0	0	1	0	0	0	0	1	1	1	0	1	1	1	5.76489	10.1307	79	105.213
0	79	0	1	0	0	0	0	0	0	0	0	1	1	0	0	0	0	0	0	0	0	0	0	0	0	0	0	0	0	0	0	0	0	0	0	0	0	0	1	1	1	0	1	0	1	11.4768	6.32934	103	134.262
1	77	0	1	0	0	0	0	0	0	0	0	0	0	0	0	0	0	0	0	0	0	0	0	0	0	0	0	0	0	0	0	0	0	0	0	0	0	0	1	1	1	0	1	0	1	8.86212	10	92	104.867
1	67	0	1	1	1	1	0	1	1	0	1	1	1	1	1	1	0	1	1	1	1	1	1	1	1	1	1	1	1	0	0	1	1	1	1	0	1	1	1	1	1	1	1	1	1	5.47034	8.07035	55	134.079
1	67	0	1	1	1	1	0	1	0	0	1	1	1	1	1	1	0	1	1	1	1	1	1	1	1	1	0	0	1	0	0	1	1	1	0	0	0	0	1	1	1	1	1	1	1	9.88064	11	88	118.105
1	58	0	1	1	1	1	0	0	0	0	1	1	1	1	1	0	0	0	0	1	1	0	1	1	1	1	0	0	1	0	0	1	1	1	0	0	0	0	1	1	1	1	1	1	1	15	6.52716	65	65
0	49	0	1	1	0	0	0	0	0	0	1	1	1	1	1	0	0	0	0	0	1	0	1	1	1	1	0	0	1	0	0	1	1	1	0	0	0	0	1	1	1	1	1	1	1	10.1119	7.08206	64	111.521
1	55	0	1	1	0	0	0	0	0	0	0	1	1	1	1	0	0	0	0	0	1	0	0	0	0	1	0	0	0	0	0	1	0	1	0	0	0	0	1	1	1	1	1	1	1	7.88774	9.49053	62	105
1	69	0	1	1	0	0	0	0	0	0	0	1	1	1	1	0	0	0	0	0	1	0	0	0	0	0	0	0	0	0	0	1	0	1	0	0	0	0	1	1	1	1	1	1	1	8.47459	9.33987	100	177
1	63	0	1	0	0	0	0	0	0	0	0	1	1	1	1	0	0	0	0	0	0	0	0	0	0	0	0	0	0	0	0	1	0	1	0	0	0	0	1	1	1	1	1	1	1	10.3472	11.0203	92	122.736
0	47	0	1	0	0	0	0	0	0	0	0	1	1	1	1	0	0	0	0	0	0	0	0	0	0	0	0	0	0	0	0	0	0	1	0	0	0	0	1	1	1	1	1	1	1	5.94121	8.03998	68	126.516
1	60	0	1	0	0	0	0	0	0	0	0	1	1	1	1	0	0	0	0	0	0	0	0	0	0	0	0	0	0	0	0	0	0	1	0	0	0	0	1	1	1	1	1	1	1	8.61863	6.29811	82	102
1	49	0	1	0	0	0	0	0	0	0	0	1	1	1	0	0	0	0	0	0	0	0	0	0	0	0	0	0	0	0	0	0	0	1	0	0	0	0	1	1	1	1	1	1	1	10.7327	6.9067	82	140.313
1	56	0	1	0	0	0	0	0	0	0	0	1	1	0	0	0	0	0	0	0	0	0	0	0	0	0	0	0	0	0	0	0	0	1	0	0	0	0	1	1	1	1	1	1	1	5.83189	9	103	109.886
0	46	0	1	0	0	0	0	0	0	0	0	1	1	0	0	0	0	0	0	0	0	0	0	0	0	0	0	0	0	0	0	0	0	1	0	0	0	0	1	1	1	1	1	1	1	7.23716	10.9084	72	146.613
1	47	0	1	0	0	0	0	0	0	0	0	1	1	0	0	0	0	0	0	0	0	0	0	0	0	0	0	0	0	0	0	0	0	1	0	0	0	0	1	1	1	1	1	1	1	11.5503	7.59336	70	135.213
0	53	0	1	0	0	0	0	0	0	0	0	1	1	0	0	0	0	0	0	0	0	0	0	0	0	0	0	0	0	0	0	0	0	1	0	0	0	0	1	1	1	1	1	1	1	4.74727	5	72	122.959
1	47	0	1	0	0	0	0	0	0	0	0	1	1	0	0	0	0	0	0	0	0	0	0	0	0	0	0	0	0	0	0	0	0	1	0	0	0	0	1	1	1	1	1	1	1	10.5723	11.358	74	141.024
1	62	0	1	0	0	0	0	0	0	0	0	1	1	0	0	0	0	0	0	0	0	0	0	0	0	0	0	0	0	0	0	0	0	1	0	0	0	0	1	1	1	1	1	1	1	4.01093	6.23634	103	130.488
0	68	0	1	0	0	0	0	0	0	0	0	1	1	0	0	0	0	0	0	0	0	0	0	0	0	0	0	0	0	0	0	0	0	1	0	0	0	0	1	1	1	1	1	1	1	6.91041	9	130	102.63
1	52	0	1	0	0	0	0	0	0	0	0	1	1	0	0	0	0	0	0	0	0	0	0	0	0	0	0	0	0	0	0	0	0	1	0	0	0	0	1	1	1	1	1	1	1	10.3447	11.1804	103	120.705
1	47	0	1	0	0	0	0	0	0	0	0	1	1	0	0	0	0	0	0	0	0	0	0	0	0	0	0	0	0	0	0	0	0	1	0	0	0	0	1	1	1	1	1	1	1	10.1714	6.97812	66	127.514
1	56	0	1	0	0	0	0	0	0	0	0	1	1	0	0	0	0	0	0	0	0	0	0	0	0	0	0	0	0	0	0	0	0	1	0	0	0	0	1	1	1	1	1	1	1	3.79391	10.9269	82	62
0	42	0	1	0	0	0	0	0	0	0	0	1	1	0	0	0	0	0	0	0	0	0	0	0	0	0	0	0	0	0	0	0	0	1	0	0	0	0	1	1	1	1	1	1	1	6.69272	10.207	101	109.679
0	53	0	1	0	0	0	0	0	0	0	0	1	1	0	0	0	0	0	0	0	0	0	0	0	0	0	0	0	0	0	0	0	0	1	0	0	0	0	1	1	1	1	1	1	1	4	8.61807	79	103
1	50	0	1	0	0	0	0	0	0	0	0	1	1	0	0	0	0	0	0	0	0	0	0	0	0	0	0	0	0	0	0	0	0	1	0	0	0	0	1	1	1	1	1	1	1	5	5	82	66
1	57	0	1	0	0	0	0	0	0	0	0	1	1	0	0	0	0	0	0	0	0	0	0	0	0	0	0	0	0	0	0	0	0	1	0	0	0	0	1	1	1	1	1	1	1	2.78668	3	67	120.056
1	68	0	1	0	0	0	0	0	0	0	0	1	1	0	0	0	0	0	0	0	0	0	0	0	0	0	0	0	0	0	0	0	0	1	0	0	0	0	1	1	1	1	1	1	1	10	8.00504	62	60
1	58	0	1	0	0	0	0	0	0	0	0	1	1	0	0	0	0	0	0	0	0	0	0	0	0	0	0	0	0	0	0	0	0	1	0	0	0	0	1	1	1	1	1	1	1	6.95371	13.2024	120	132.318
0	69	0	1	0	0	0	0	0	0	0	0	1	1	0	0	0	0	0	0	0	0	0	0	0	0	0	0	0	0	0	0	0	0	1	0	0	0	0	1	1	1	1	1	1	1	9.39762	5.21983	80	133.273
0	52	0	1	0	0	0	0	0	0	0	0	1	1	0	0	0	0	0	0	0	0	0	0	0	0	0	0	0	0	0	0	0	0	1	0	0	0	0	1	1	1	1	1	1	1	4.2101	9.52344	92	142.086
0	66	0	1	0	0	0	0	0	0	0	0	1	1	0	0	0	0	0	0	0	0	0	0	0	0	0	0	0	0	0	0	0	0	1	0	0	0	0	1	1	1	1	1	1	1	2.61937	9	107	117.205
0	64	0	1	0	0	0	0	0	0	0	0	1	1	0	0	0	0	0	0	0	0	0	0	0	0	0	0	0	0	0	0	0	0	1	0	0	0	0	1	1	1	1	1	1	1	2.42587	7.10658	78	91.5713
1	50	0	1	0	0	0	0	0	0	0	0	1	1	0	0	0	0	0	0	0	0	0	0	0	0	0	0	0	0	0	0	0	0	1	0	0	0	0	1	1	1	0	1	0	1	8.44461	5.52559	62	172
1	63	0	1	0	0	0	0	0	0	0	0	1	1	0	0	0	0	0	0	0	0	0	0	0	0	0	0	0	0	0	0	0	0	1	0	0	0	0	1	1	1	0	1	0	1	5.23253	5	92	99.9174
1	63	0	1	0	0	0	0	0	0	0	0	1	1	0	0	0	0	0	0	0	0	0	0	0	0	0	0	0	0	0	0	0	0	1	0	0	0	0	1	1	1	0	1	0	1	5.71559	8.39693	138	120
0	82	0	1	0	0	0	0	0	0	0	0	1	1	0	0	0	0	0	0	0	0	0	0	0	0	0	0	0	0	0	0	0	0	0	0	0	0	0	1	1	1	0	1	0	1	2.89622	5.65154	79	70
1	84	0	1	0	0	0	0	0	0	0	0	1	1	0	0	0	0	0	0	0	0	0	0	0	0	0	0	0	0	0	0	0	0	0	0	0	0	0	1	1	1	0	1	0	1	2.7485	10.3705	88	86
1	62	0	1	0	0	0	0	0	0	0	0	0	0	0	0	0	0	0	0	0	0	0	0	0	0	0	0	0	0	0	0	0	0	0	0	0	0	0	1	1	1	0	1	0	1	3.92301	9	72	112.033
1	65	0	1	0	0	0	0	0	0	0	0	0	0	0	0	0	0	0	0	0	0	0	0	0	0	0	0	0	0	0	0	0	0	0	0	0	0	0	1	1	1	0	1	0	1	15	7.84909	50	130.479
1	63	0	1	0	0	0	0	0	0	0	0	0	0	0	0	0	0	0	0	0	0	0	0	0	0	0	0	0	0	0	0	0	0	0	0	0	0	0	1	1	1	0	1	0	1	5	12	98	145
1	50	0	1	0	0	0	0	0	0	0	0	0	0	0	0	0	0	0	0	0	0	0	0	0	0	0	0	0	0	0	0	0	0	0	0	0	0	0	1	1	1	0	1	0	1	3	11.6003	82	93.044
0	47	0	1	0	0	0	0	0	0	0	0	0	0	0	0	0	0	0	0	0	0	0	0	0	0	0	0	0	0	0	0	0	0	0	0	0	0	0	1	1	1	0	1	0	1	3.3718	7.37158	78	100
1	68	0	1	0	0	0	0	0	0	0	0	0	0	0	0	0	0	0	0	0	0	0	0	0	0	0	0	0	0	0	0	0	0	0	0	0	0	0	1	1	1	0	1	0	1	12	9.29654	151	100
1	65	0	1	0	0	0	0	0	0	0	0	0	0	0	0	0	0	0	0	0	0	0	0	0	0	0	0	0	0	0	0	0	0	0	0	0	0	0	1	1	1	0	1	0	1	5	10	89	122.979
0	67	0	1	0	0	0	0	0	0	0	0	0	0	0	0	0	0	0	0	0	0	0	0	0	0	0	0	0	0	0	0	0	0	0	0	0	0	0	1	1	1	0	1	0	1	5.26728	10	62	177
1	59	0	1	0	0	0	0	0	0	0	0	0	0	0	0	0	0	0	0	0	0	0	0	0	0	0	0	0	0	0	0	0	0	0	0	0	0	0	1	1	1	0	1	0	1	3	5.0603	68	124.685
1	47	0	1	0	0	0	0	0	0	0	0	0	0	0	0	0	0	0	0	0	0	0	0	0	0	0	0	0	0	0	0	0	0	0	0	0	0	0	1	1	1	0	1	0	1	3	8.22432	99	126.262
1	61	0	1	0	0	0	0	0	0	0	0	0	0	0	0	0	0	0	0	0	0	0	0	0	0	0	0	0	0	0	0	0	0	0	0	0	0	0	1	1	1	0	1	0	1	2.22578	6.749	105	112.136
1	62	1	1	1	1	1	1	1	1	1	1	1	1	1	1	1	1	1	1	1	1	1	1	1	1	1	1	1	1	1	1	0	1	1	1	1	1	1	1	1	1	1	1	1	1	2.18978	9.27568	112	130.046
1	53	1	1	1	1	1	1	1	0	0	1	1	1	1	1	1	1	1	1	1	1	1	1	1	1	1	1	0	1	1	1	0	1	1	1	0	0	1	1	1	1	1	1	1	1	4	11.0175	120	90
1	79	1	1	1	1	1	1	1	0	0	1	1	1	1	1	1	0	1	0	1	1	1	1	1	1	1	1	0	1	1	0	0	1	1	1	0	0	1	1	1	1	1	1	1	1	1.55082	3	74.6656	89.946
1	87	1	1	1	1	1	1	1	0	0	1	1	1	1	1	0	0	1	0	1	1	1	1	1	1	1	0	0	1	1	0	0	1	1	1	0	0	1	1	1	1	1	1	1	1	3.39724	10.6983	101.03	84.8102
1	71	1	1	1	1	1	1	1	0	0	1	1	1	1	1	0	0	1	0	0	1	1	1	1	1	1	0	0	1	1	0	0	1	1	1	0	0	1	1	1	1	1	1	1	1	5.96003	12	115.826	87
1	57	1	1	1	0	1	0	1	0	0	1	1	1	1	1	0	0	0	0	0	1	1	1	1	1	1	0	0	1	1	0	0	1	1	1	0	0	1	1	1	1	1	1	1	1	9.08067	12.9287	103	103
0	78	1	1	1	0	0	0	1	0	0	1	1	1	1	1	0	0	0	0	0	1	1	1	1	1	1	0	0	1	1	0	0	1	1	1	0	0	1	1	1	1	1	1	1	1	8.92674	16.5148	87.4677	128.203
1	62	1	1	1	0	0	0	1	0	0	1	1	1	1	1	0	0	0	0	0	1	1	1	1	1	1	0	0	1	1	0	0	1	1	1	0	0	1	1	1	1	1	1	1	1	5.65133	3	86.9221	110
0	66	1	1	1	0	0	0	1	0	0	0	1	1	1	1	0	0	0	0	0	1	1	1	1	1	1	0	0	1	1	0	0	1	1	1	0	0	1	1	1	1	1	1	1	1	4.83098	9.3046	90.7982	80
1	53	1	1	1	0	0	0	0	0	0	0	1	1	1	1	0	0	0	0	0	1	1	1	1	1	1	0	0	1	1	0	0	1	1	0	0	0	1	1	1	1	1	1	1	1	1.93945	15.238	100	60
0	80	1	1	1	0	0	0	0	0	0	0	1	1	1	1	0	0	0	0	0	1	1	1	1	0	1	0	0	1	0	0	0	1	1	0	0	0	1	1	1	1	1	1	1	1	6	13.3893	132	129.886
0	80	1	1	1	0	0	0	0	0	0	0	1	1	1	1	0	0	0	0	0	1	1	1	1	0	1	0	0	1	0	0	0	1	1	0	0	0	1	1	1	1	1	1	1	1	5.41421	10.7157	88	62.5869
1	82	1	1	1	0	0	0	0	0	0	0	1	1	1	1	0	0	0	0	0	1	1	1	1	0	0	0	0	1	0	0	0	1	1	0	0	0	1	1	1	1	1	1	1	1	7.56041	12.382	100	100
1	75	1	1	1	0	0	0	0	0	0	0	1	1	1	1	0	0	0	0	0	1	1	1	1	0	0	0	0	1	0	0	0	1	1	0	0	0	1	1	1	1	1	1	1	1	9.8696	10.7886	99.6032	101.956
1	46	1	1	1	0	0	0	0	0	0	0	1	1	1	1	0	0	0	0	0	1	1	1	1	0	0	0	0	1	0	0	0	1	1	0	0	0	1	1	1	1	1	1	1	1	6.38521	12.6886	116.371	110.316
0	65	1	1	0	0	0	0	0	0	0	0	1	1	1	1	0	0	0	0	0	1	1	1	0	0	0	0	0	1	0	0	0	1	1	0	0	0	1	1	1	1	1	1	1	1	1.68664	16.974	115	102.226
1	44	1	1	0	0	0	0	0	0	0	0	1	1	1	0	0	0	0	0	0	1	1	1	0	0	0	0	0	1	0	0	0	1	1	0	0	0	1	1	1	1	1	1	1	1	2.32289	8.69945	121.862	102
1	50	1	1	0	0	0	0	0	0	0	0	1	1	1	0	0	0	0	0	0	1	1	1	0	0	0	0	0	1	0	0	0	1	1	0	0	0	1	1	1	1	1	1	1	1	3.48764	11.4919	96.7501	52
1	62	1	1	0	0	0	0	0	0	0	0	1	1	1	0	0	0	0	0	0	1	1	1	0	0	0	0	0	1	0	0	0	1	1	0	0	0	1	1	1	1	1	1	1	1	3	11.9332	109.454	102
0	73	1	1	0	0	0	0	0	0	0	0	1	1	1	0	0	0	0	0	0	1	1	1	0	0	0	0	0	1	0	0	0	1	1	0	0	0	1	1	1	1	1	1	1	1	6.62335	10.6559	84.6613	108.243
1	82	1	1	0	0	0	0	0	0	0	0	1	1	1	0	0	0	0	0	0	1	1	1	0	0	0	0	0	1	0	0	0	1	1	0	0	0	1	1	1	1	1	0	1	1	8.81675	8.33016	90	90.7437
1	67	1	1	0	0	0	0	0	0	0	0	1	1	1	0	0	0	0	0	0	1	1	1	0	0	0	0	0	1	0	0	0	1	1	0	0	0	1	1	1	1	1	0	1	1	1.38273	8.48941	98.7698	107.63
1	75	1	1	0	0	0	0	0	0	0	0	1	1	1	0	0	0	0	0	0	1	1	1	0	0	0	0	0	1	0	0	0	1	1	0	0	0	1	1	1	1	1	0	1	1	8.84059	10.997	91.3124	74.3741
1	76	1	1	0	0	0	0	0	0	0	0	1	1	1	0	0	0	0	0	0	1	1	1	0	0	0	0	0	1	0	0	0	1	1	0	0	0	1	1	1	1	1	0	1	1	9.45497	10.8673	77	111.14
1	71	1	1	0	0	0	0	0	0	0	0	1	1	1	0	0	0	0	0	0	1	1	1	0	0	0	0	0	1	0	0	0	1	1	0	0	0	1	1	1	1	1	0	1	1	4.08273	14.4437	82	57
1	69	1	1	0	0	0	0	0	0	0	0	1	1	1	0	0	0	0	0	0	1	1	1	0	0	0	0	0	1	0	0	0	1	1	0	0	0	1	1	1	1	1	0	1	1	6.30094	10.6515	105	61
0	79	1	1	0	0	0	0	0	0	0	0	1	1	1	0	0	0	0	0	0	1	1	1	0	0	0	0	0	1	0	0	0	1	1	0	0	0	1	1	1	1	1	0	1	1	3	12.7773	103	109.766
0	79	1	1	0	0	0	0	0	0	0	0	1	1	1	0	0	0	0	0	0	1	1	1	0	0	0	0	0	1	0	0	0	1	1	0	0	0	1	1	1	1	1	0	1	1	9.8309	9.90103	116.532	55
1	71	1	1	0	0	0	0	0	0	0	0	1	1	1	0	0	0	0	0	0	1	1	1	0	0	0	0	0	1	0	0	0	1	1	0	0	0	1	1	1	1	1	0	1	1	7.81018	12.9279	126.86	50
1	72	1	1	0	0	0	0	0	0	0	0	1	1	1	0	0	0	0	0	0	1	1	1	0	0	0	0	0	1	0	0	0	1	1	0	0	0	1	1	1	1	1	0	1	1	2.11288	12.4359	71.7549	63.2709
1	66	1	1	0	0	0	0	0	0	0	0	1	1	1	0	0	0	0	0	0	1	0	0	0	0	0	0	0	1	0	0	0	1	1	0	0	0	1	1	1	1	1	0	1	1	9.47417	13.5358	92	119.812
0	79	1	1	0	0	0	0	0	0	0	0	1	1	1	0	0	0	0	0	0	1	0	0	0	0	0	0	0	1	0	0	0	1	1	0	0	0	1	1	1	1	1	0	1	1	3	14.8463	138.751	88
0	79	1	1	0	0	0	0	0	0	0	0	1	1	1	0	0	0	0	0	0	1	0	0	0	0	0	0	0	1	0	0	0	1	1	0	0	0	1	1	1	1	1	0	1	1	3.85635	14.7466	114.792	105.938
0	83	1	1	0	0	0	0	0	0	0	0	1	1	1	0	0	0	0	0	0	1	0	0	0	0	0	0	0	0	0	0	0	1	1	0	0	0	1	1	1	1	1	0	1	1	4.03982	13.9125	98	102.242
1	73	1	1	0	0	0	0	0	0	0	0	1	1	1	0	0	0	0	0	0	1	0	0	0	0	0	0	0	0	0	0	0	1	1	0	0	0	1	1	1	1	1	0	1	1	8.31215	8.66908	88	68
0	73	1	1	0	0	0	0	0	0	0	0	1	0	1	0	0	0	0	0	0	1	0	0	0	0	0	0	0	0	0	0	0	1	1	0	0	0	1	1	1	1	1	0	0	1	4.37359	13.7664	124.906	100
0	89	1	1	0	0	0	0	0	0	0	0	1	0	1	0	0	0	0	0	0	1	0	0	0	0	0	0	0	0	0	0	0	1	1	0	0	0	1	1	1	1	1	0	0	1	4.9953	10.5512	87.3099	59
1	75	1	1	0	0	0	0	0	0	0	0	1	0	1	0	0	0	0	0	0	1	0	0	0	0	0	0	0	0	0	0	0	1	1	0	0	0	1	1	1	1	1	0	0	1	8.35309	13.6723	89	74.1076
1	77	1	1	0	0	0	0	0	0	0	0	0	0	1	0	0	0	0	0	0	1	0	0	0	0	0	0	0	0	0	0	0	1	1	0	0	0	0	1	1	1	1	0	0	1	2.90315	12	111.601	113.48
[truncated: 21 more columns]

## Sheet: Sheet2
One-sample Kolmogorov-Sminov test
		Gender	Age	Outcome	Close contact	Chronic disease	Cardiovascular disease	Chronic respiratory	Cerebrovascular disease	Diabetes	Malignancy	Dementia	Smoker	Fever	Cough	Dyspnea	Myalgia or fatigue	Arthralgia	Chest pain	Headache	Vomiting	Diarrhea	ARDS	MODS	Acute kidney injury	Acute cardiac injury	Acute liver injury	Hyperglycemia	Gastrointestinal hemorrhage	Pneumothorax	HAP	Bacteremia	Urinary tract infection	High-flow nasal cannula	Invasive	Non-invasive	Prone position	ECMO	CRRT	Vasoactive medications	Antiviral therapy	Antibiotic therapy	Use of corticosteroid	Use of immunoglobulin	Chinese medicine medications	Use of Vitamin C	Enteral nutrition	Duration from onset to imaging diagnosis (days)	Duration from onset to ICU (days)
Number of cases		98	98	98	98	98	98	98	98	98	98	98	98	98	98	98	98	98	98	98	98	98	98	98	98	98	98	98	98	98	98	98	98	98	98	98	98	98	98	98	98	98	98	98	98	98	98	98	98
Normal parameters a,b	Average value	0.653061	65.449	0.397959	1	0.244898	0.0816327	0.0918367	0.0510204	0.112245	0.0204082	0.0102041	0.142857	0.867347	0.836735	0.540816	0.285714	0.0510204	0.0204082	0.0714286	0.0408163	0.0714286	0.489796	0.326531	0.367347	0.214286	0.163265	0.204082	0.0408163	0.0204082	0.397959	0.102041	0.0204082	0.102041	0.44898	0.846939	0.102041	0.0102041	0.0204082	0.397959	1	1	1	0.806122	0.806122	0.77551	1	6.21275	9.7295
	Standard deviation	0.478443	11.5429	0.491994	.000d	0.432238	0.275212	0.29028	0.221171	0.31729	0.142119	0.101015	0.351726	0.340943	0.371508	0.500893	0.454077	0.221171	0.142119	0.258863	0.198882	0.258863	0.502466	0.471355	0.484561	0.412436	0.371508	0.405101	0.198882	0.142119	0.491994	0.304258	0.142119	0.304258	0.499947	0.361898	0.304258	0.101015	0.142119	0.491994	.000d	.000d	.000d	0.397367	0.397367	0.419391	.000d	3.09328	2.97977
Maximum difference	Absolute	0.418878	0.0840827	0.392746		0.469603	0.534988	0.532303	0.540199	0.525996	0.536683	0.530027	0.51483	0.518737	0.506573	0.361174	0.449683	0.540199	0.536683	0.537271	0.540487	0.537271	0.34537	0.429236	0.408458	0.48403	0.506573	0.48871	0.540487	0.536683	0.392746	0.529288	0.536683	0.529288	0.366442	0.510769	0.529288	0.530027	0.536683	0.392746				0.493314	0.493314	0.479281		0.0996575	0.0500652
	Positive	0.260808	0.0840827	0.392746		0.469603	0.534988	0.532303	0.540199	0.525996	0.536683	0.530027	0.51483	0.34861	0.330162	0.319047	0.449683	0.540199	0.536683	0.537271	0.540487	0.537271	0.34537	0.429236	0.408458	0.48403	0.506573	0.48871	0.540487	0.536683	0.392746	0.529288	0.536683	0.529288	0.366442	0.336169	0.529288	0.530027	0.536683	0.392746				0.312808	0.312808	0.29623		0.0996575	0.0351253
	Negative	-0.418878	-0.0826659	-0.287422		-0.285499	-0.383379	-0.37586	-0.40878	-0.361759	-0.442908	-0.459769	-0.342313	-0.518737	-0.506573	-0.361174	-0.264602	-0.40878	-0.442908	-0.3913	-0.418697	-0.3913	-0.334838	-0.249999	-0.271506	-0.301685	-0.330162	-0.307208	-0.418697	-0.442908	-0.287422	-0.368671	-0.442908	-0.368671	-0.313783	-0.510769	-0.368671	-0.459769	-0.442908	-0.287422				-0.493314	-0.493314	-0.479281		-0.0676618	-0.0500652
Test statistic		0.418878	0.0840827	0.392746		0.469603	0.534988	0.532303	0.540199	0.525996	0.536683	0.530027	0.51483	0.518737	0.506573	0.361174	0.449683	0.540199	0.536683	0.537271	0.540487	0.537271	0.34537	0.429236	0.408458	0.48403	0.506573	0.48871	0.540487	0.536683	0.392746	0.529288	0.536683	0.529288	0.366442	0.510769	0.529288	0.530027	0.536683	0.392746				0.493314	0.493314	0.479281		0.0996575	0.0500652
Asymptomatic significance (two-tailed)		.000c	.084c	.000c		.000c	.000c	.000c	.000c	.000c	.000c	.000c	.000c	.000c	.000c	.000c	.000c	.000c	.000c	.000c	.000c	.000c	.000c	.000c	.000c	.000c	.000c	.000c	.000c	.000c	.000c	.000c	.000c	.000c	.000c	.000c	.000c	.000c	.000c	.000c				.000c	.000c	.000c		.018c	.200c,e
a. The test distribution is normal.
b. Calculations based on the data.
c. Riley's Correction for Significance.
d. The distribution of this variable has no variance. A one-sample Kolmogorov-Sminov test cannot be performed.
e. This is the lower limit of true significance.
[truncated: 23 more columns]

## Sheet: Codebook
Variable Name/Label	Values
Gender	0 = Female 1= Male
Comorbidities	0 = No 1= Yes
Symptoms	0 = No 1= Yes
Treatments/Interventions	0 = No 1= Yes
